# Supplementary material for: Direct but No Transgenerational Effects of Decitabine and Vorinostat on Male Fertility
Source: PLoS One. 2015 Feb 18;10(2):e0117839. doi: 10.1371/journal.pone.0117839 (PMC4334483; doi:10.1371/journal.pone.0117839)
Supplement: S9 Table — (XLS) [file pone.0117839.s014.xls]

## Sheet: Sheet1
Table S9: Differentially methylated CpGs between decitabine treated and control animals from parental generation which persist in F3 generation.
chromosome	position	qvalue.parental	meth.diff.parental	qvalue.F3	meth.diff.F3	Promoter	FirstIntron	Exon
chr12	81684259	0.000243083	-42.0588	0.00241053	-35.4816	NA	NA	NA
chr13	55523350	0.000299091	-25.0222	4.29928e-06	-31.5842	NA	NA	NM_013739:Dok3
chr14	45365105	0.00272993	-33.0808	0.0062983	-31.3227	NA	NA	NA
chr15	16912315	0.00966092	-34.2526	0.00460759	-33.6735	NA	NA	NA
chr15	6690478	0.00913031	-36.9804	0.00527899	-40.377	NA	NA	NA
chr2	106920680	0.00254177	-30.0275	0.000490449	-30.9293	NA	NA	NA
chr3	33827074	5.54404e-07	-40	0.0027581	-30.4094	NA	NA	NA
chr3	68375327	2.27445e-05	-33.0769	0.000199483	-26.9297	NA	NM_001113420:Schip1,NM_001113421:Schip1	NA
chr5	137347985	0.000492489	-32.5932	2.90468e-06	-25.0712	NA	NA	NA
chr6	143410274	0.000775298	-26.8726	8.57811e-10	-36.8744	NA	NA	NA
chr6	143410283	0.000775298	-26.8726	1.31576e-10	-38.1106	NA	NA	NA
chr6	143410293	0.000314854	-28.2425	7.92593e-11	-37.4213	NA	NA	NA
chr6	143410302	0.000268488	-29.0003	6.27164e-08	-35.0764	NA	NA	NA
chr7	19950334	0.000714187	-36.1455	0.00251299	-36.5756	NM_027308:Igsf23	NM_027308:Igsf23	NA
chr8	83524753	0.00572368	-25.7071	0.0042143	-27.5041	NA	NA	NA
chr9	39161840	0.000664933	-28.9971	0.00113722	-26.6928	NA	NA	NA
chrX	99003437	0.00302591	-35.6537	0.00154311	-40.7066	NA	NA	NA
chr10	115836714	0.00246712	35.2726	0.00195998	33.812	NA	NA	NA
chr11	109218945	0.000360211	37.5	0.00404895	26.8035	NA	NA	NA
chr11	32227845	1.59536e-05	32.6331	1.47763e-08	29.9864	NA	NA	NM_010822:Mpg
chr11	49268303	0.00499722	28.4603	0.00223006	29.2094	NA	NA	NA
chr11	58990302	3.21164e-05	48.5965	0.00132677	32.3525	NA	NA	NM_053168:Trim11
chr11	78956624	0.00109221	39.5833	8.7736e-06	45.3745	NA	NA	NM_010927:Nos2
chr12	106535483	2.71717e-06	39.4661	0.00330785	26.1998	NA	NA	NA
chr12	33214471	0.000652468	38.4942	0.00475655	27.4672	NA	NA	NA
chr13	56456539	0.00300673	33.1825	0.00249388	35.814	NA	NA	NA
chr14	47395845	0.00146813	32.5448	0.000101859	27.4607	NA	NA	NM_144553:Dlgap5
chr15	78831345	0.00219533	37.8056	0.000515058	45.2381	NA	NA	NA
chr16	29388064	0.000541133	38.1008	0.000744009	38.7843	NA	NA	NA
chr18	15132382	3.54425e-08	47.1654	0.000506072	33.7147	NA	NM_134112:Kctd1	NA
chr2	173160102	0.00808594	25.8531	0.000582625	25.04	NA	NA	NA
chr2	178527085	0.00197355	27.639	4.33062e-11	35.8229	NA	NA	NA
chr2	180332379	2.6056e-05	26.5306	0.0063573	29.2872	NR_045877:Gm14318	NA	NM_008093:Gata5
chr2	29565675	0.00117423	43.8695	0.00319052	34.9673	NA	NA	NA
chr3	111767779	0.000531202	26.5783	0.00447302	25.4488	NA	NA	NA
chr3	33827025	2.26401e-05	36.332	0.0039913	31.1815	NA	NA	NA
chr4	61856480	0.00166541	30.0433	0.00766737	26.4055	NA	NA	NA
chr5	123471113	0.00884675	32.9545	0.0097063	28.0303	NA	NA	NA
chr6	20083872	0.000619027	47.2706	0.0034995	38.6946	NA	NA	NA
chr7	112780917	0.000897875	29.3304	0.000329122	28.8857	NA	NM_001166585:Tead1	NA
chr7	136844137	0.000836401	43.5835	0.00383467	44.044	NA	NA	NA
chr7	34032549	0.00599283	28.741	0.0061913	28.8462	NA	NA	NA
chr7	78850883	0.00712353	25.8217	0.00382924	26.5001	NA	NA	NA
chr7	95734873	6.2565e-05	40.7088	0.000617054	38.7363	NA	NA	NA
chr8	11127826	0.000425935	38.5703	0.000154867	36.4267	NA	NA	NA
chr8	117060480	0.0050836	39.6396	1.5476e-06	50.9804	NA	NA	NA
chr8	3606709	0.000421717	38.2353	0.00294774	35.2711	NA	NA	NM_027171:Camsap3
chr8	72584594	0.00153076	29.6782	0.00132603	28.5959	NA	NA	NA
chr9	31092772	1.4635e-05	40.249	0.00484635	29.3254	NA	NA	NA
chrX	131391891	0.00940543	35.5311	0.00546624	33.1169	NA	NA	NA
